# Supplementary material for: A checklist of xyleborine ambrosia beetles (Coleoptera, Curculionidae, Scolytinae, Xyleborini) on a single fallen chinquapin tree (Castanopsis inermis) from Thailand: with a new species and a new country record
Source: Biodivers Data J. 2025 Sep 23;13:e165806. doi: 10.3897/BDJ.13.e165806 (PMC12485479; doi:10.3897/BDJ.13.e165806)
Supplement: XML Treatment for Arixyleborus rugosipes [file BDJ.13.e165806-treatment6.xml]

<!DOCTYPE tp:taxon-treatment
  PUBLIC "-//TaxonX//DTD Taxonomic Treatment Publishing DTD v0 20100105//EN" "tax-treatment-NSO.dtd">
<tp:taxon-treatment xmlns:tp="http://www.plazi.org/taxpub"><tp:treatment-meta><mixed-citation publication-type="journal"><person-group><name><surname>Sittichaya</surname><given-names>Wisut</given-names></name><name><surname>Smith</surname><given-names>Sarah M.</given-names></name><name><surname>Thaochan</surname><given-names>Narit</given-names></name><name><surname>Senarat</surname><given-names>Sinlapachai</given-names></name></person-group><article-title>A checklist of xyleborine ambrosia beetles (<tp:taxon-name><tp:taxon-name-part taxon-name-part-type="order">Coleoptera</tp:taxon-name-part></tp:taxon-name>, <tp:taxon-name><tp:taxon-name-part taxon-name-part-type="family">Curculionidae</tp:taxon-name-part></tp:taxon-name>, <tp:taxon-name><tp:taxon-name-part taxon-name-part-type="subfamily">Scolytinae</tp:taxon-name-part></tp:taxon-name>, <tp:taxon-name><tp:taxon-name-part taxon-name-part-type="tribe">Xyleborini</tp:taxon-name-part></tp:taxon-name>) on a single fallen chinquapin tree (<italic><tp:taxon-name><tp:taxon-name-part taxon-name-part-type="genus" reg="Castanopsis">Castanopsis</tp:taxon-name-part> <tp:taxon-name-part taxon-name-part-type="species" reg="inermis">inermis</tp:taxon-name-part></tp:taxon-name></italic>) from Thailand: with a new species and a new country record</article-title><source>Biodivers Data J</source><day>23</day><month>09</month><year>2025</year><volume>13</volume><pub-id pub-id-type="doi">10.3897/BDJ.13.e165806</pub-id></mixed-citation></tp:treatment-meta><tp:nomenclature><tp:taxon-name><object-id xmlns:xlink="http://www.w3.org/1999/xlink" content-type="arpha" xlink:type="simple">5FE2BCCD-ED2A-5812-97A4-83D3E5C76E16</object-id><tp:taxon-name-part taxon-name-part-type="genus">Arixyleborus</tp:taxon-name-part> <tp:taxon-name-part taxon-name-part-type="species">rugosipes</tp:taxon-name-part></tp:taxon-name><tp:taxon-authority>Hopkins, 1915</tp:taxon-authority></tp:nomenclature><tp:treatment-sec sec-type="materials"><title>Materials</title><list list-type="alpha-lower" list-content="occurrences"><list-item><p><bold>Type status:</bold> <named-content xmlns:xlink="http://www.w3.org/1999/xlink" content-type="dwc:typeStatus" xlink:type="simple">Other material</named-content>. <bold>Occurrence:</bold> individualCount: <named-content xmlns:xlink="http://www.w3.org/1999/xlink" content-type="dwc:individualCount" xlink:type="simple">1</named-content>; sex: <named-content xmlns:xlink="http://www.w3.org/1999/xlink" content-type="dwc:sex" xlink:type="simple">female</named-content>; disposition: <named-content xmlns:xlink="http://www.w3.org/1999/xlink" content-type="dwc:disposition" xlink:type="simple">Wisut Sittichaya Private Collection</named-content>; occurrenceID: <named-content xmlns:xlink="http://www.w3.org/1999/xlink" content-type="dwc:occurrenceID" xlink:type="simple">014CE1CA-6B27-5965-A034-B11914723F39</named-content>; <bold>Taxon:</bold> kingdom: <named-content xmlns:xlink="http://www.w3.org/1999/xlink" content-type="dwc:kingdom" xlink:type="simple"><tp:taxon-name><tp:taxon-name-part taxon-name-part-type="kingdom">Animalia</tp:taxon-name-part></tp:taxon-name></named-content>; phylum: <named-content xmlns:xlink="http://www.w3.org/1999/xlink" content-type="dwc:phylum" xlink:type="simple"><tp:taxon-name><tp:taxon-name-part taxon-name-part-type="phylum">Arthropoda</tp:taxon-name-part></tp:taxon-name></named-content>; class: <named-content xmlns:xlink="http://www.w3.org/1999/xlink" content-type="dwc:class" xlink:type="simple"><tp:taxon-name><tp:taxon-name-part taxon-name-part-type="class"> Insecta</tp:taxon-name-part></tp:taxon-name></named-content>; order: <named-content xmlns:xlink="http://www.w3.org/1999/xlink" content-type="dwc:order" xlink:type="simple"><tp:taxon-name><tp:taxon-name-part taxon-name-part-type="order">Coleoptera</tp:taxon-name-part></tp:taxon-name></named-content>; family: <named-content xmlns:xlink="http://www.w3.org/1999/xlink" content-type="dwc:family" xlink:type="simple"><tp:taxon-name><tp:taxon-name-part taxon-name-part-type="family">Curculionidae</tp:taxon-name-part></tp:taxon-name></named-content>; genus: <named-content xmlns:xlink="http://www.w3.org/1999/xlink" content-type="dwc:genus" xlink:type="simple"><tp:taxon-name><tp:taxon-name-part taxon-name-part-type="genus">Arixyleborus</tp:taxon-name-part></tp:taxon-name></named-content>; specificEpithet: <named-content xmlns:xlink="http://www.w3.org/1999/xlink" content-type="dwc:specificEpithet" xlink:type="simple"><tp:taxon-name><tp:taxon-name-part taxon-name-part-type="genus" reg="Arixyleborus"/><tp:taxon-name-part taxon-name-part-type="species" reg="rugosipes">rugosipes</tp:taxon-name-part></tp:taxon-name></named-content>; taxonRank: <named-content xmlns:xlink="http://www.w3.org/1999/xlink" content-type="dwc:taxonRank" xlink:type="simple">species</named-content>; scientificNameAuthorship: <named-content xmlns:xlink="http://www.w3.org/1999/xlink" content-type="dwc:scientificNameAuthorship" xlink:type="simple">Hopkins, 1915</named-content>; taxonomicStatus: <named-content xmlns:xlink="http://www.w3.org/1999/xlink" content-type="dwc:taxonomicStatus" xlink:type="simple">valid</named-content>; <bold>Location:</bold> country: <named-content xmlns:xlink="http://www.w3.org/1999/xlink" content-type="dwc:country" xlink:type="simple">Thailand</named-content>; locality: <named-content xmlns:xlink="http://www.w3.org/1999/xlink" content-type="dwc:locality" xlink:type="simple">Songkhla Province, Hat Yai District</named-content>; verbatimElevation: <named-content xmlns:xlink="http://www.w3.org/1999/xlink" content-type="dwc:verbatimElevation" xlink:type="simple">120 m</named-content>; verbatimCoordinates: <named-content xmlns:xlink="http://www.w3.org/1999/xlink" content-type="dwc:verbatimCoordinates" xlink:type="simple"><named-content content-type="dwc:verbatimCoordinates" xlink:type="simple">6°55'20.8"N 100°14'48.8"E</named-content></named-content>; <bold>Identification:</bold> identifiedBy: <named-content xmlns:xlink="http://www.w3.org/1999/xlink" content-type="dwc:identifiedBy" xlink:type="simple">Sittichaya &amp; Smith</named-content>; <bold>Event:</bold> eventDate: <named-content xmlns:xlink="http://www.w3.org/1999/xlink" content-type="dwc:eventDate" xlink:type="simple">12.viii.2024</named-content>; habitat: <named-content xmlns:xlink="http://www.w3.org/1999/xlink" content-type="dwc:habitat" xlink:type="simple">tropical rainforest</named-content>; <bold>Record Level:</bold> type: <named-content xmlns:xlink="http://www.w3.org/1999/xlink" content-type="dwc:type" xlink:type="simple">Non type</named-content></p></list-item></list></tp:treatment-sec><tp:treatment-sec sec-type="Distribution"><title>Distribution</title><p>Thailand: Chumphon, Nakhon Sri Thammarat, Phangnga, Songkhla, SuratThani, Trang.</p></tp:treatment-sec><tp:treatment-sec sec-type="Notes"><title>Notes</title><p><bold>Biology</bold>: This species was found in 1.5 cm branch of <italic><tp:taxon-name><tp:taxon-name-part taxon-name-part-type="genus" reg="Castanopsis">C.</tp:taxon-name-part> <tp:taxon-name-part taxon-name-part-type="species" reg="inermis">inermis</tp:taxon-name-part></tp:taxon-name></italic> (newly-recorded host).</p></tp:treatment-sec></tp:taxon-treatment>
